# Supplementary material for: PEEK–WC-Based Mixed Matrix Membranes Containing Polyimine Cages for Gas Separation
Source: Molecules. 2021 Sep 13;26(18):5557. doi: 10.3390/molecules26185557 (PMC8470936; doi:10.3390/molecules26185557)
Supplement: Supplementary file 1 [file molecules-26-05557-s001.zip]

Archive with 1 entries (1 files):
- molecules-1351825-supplementary.pdf
